# Supplementary material for: A Comprehensive Review of Non-Covalent Radiofluorination Approaches Using Aluminum [18F]fluoride: Will [18F]AlF Replace 68Ga for Metal Chelate Labeling?
Source: Molecules. 2019 Aug 7;24(16):2866. doi: 10.3390/molecules24162866 (PMC6719958; doi:10.3390/molecules24162866)
Supplement: Supplementary file 1 [file molecules-24-02866-s001.zip › Table S1.xlsx]

## Sheet: AlF-labeled Peptides
Publication year	First author	DOI	Labeled biomolecule	Chelating agent	Molecular target	In vivo model	Labeling reaction conditions	Radiopeptide purification conditions	Analytical conditions	Preparation time (min)	Highest radiolabeling yield (%)	Highest specific activity (GBq/µmol)	In vitro stability
2009	McBride	10.2967/jnumed.108.060418	IMP449 (hapten)	p-SCN-Bz-NOTA(6)	Carcinoembryonic antigen	LS174T-bearing mice	Sodium acetate buffer 0.5 M; pH 4 AlCl3: 6 nmol (3 µL; 2 mM) 18F-: ion exchange cartridge Peptide: 520 nmol (1 mL; 0.52 mM) 100 °C, 15 min	HPLC C18 column (100 x 4.6 mm) Flow rate = 3 mL/min 0.1% TFA H2O/0.1% TFA ACN gradient 15 min Then solid phase extraction	HPLC C18 column (100 x 4.6 mm) Flow rate = 3 mL/min 0.1% TFA H2O/0.1% TFA ACN gradient 15 min	60	20	48.1	99%, serum, 37 °C, 4 h
2010	Laverman	10.2967/jnumed.109.066902	Octreotide	NOTA(5)	SSTR	AR42J-bearing mice	Sodium acetate buffer 0.5 M; pH 4 AlCl3: 6 to 12 nmol (3 to 6 µL; 2 mM) 18F-: ion exchange cartridge Peptide: 363 nmol (47 µL; 7.7 mM) 100 °C, 15 min	HPLC C18 column (100 x 4.6 mm) Flow rate = 2 mL/min 0.1% TFA H2O/0.1% TFA ACN gradient 35 min Then solid phase extraction	HPLC C18 column (100 x 4.6 mm) Flow rate = 2 mL/min 0.1% TFA H2O/0.1% TFA ACN gradient 35 min	45	50	45	99%, serum, 37 °C, 4 h
2010	McBride	10.1021/bc100137x	IMP467 (hapten)	C-NETA	Carcinoembryonic antigen	LS174T-bearing mice	Sodium acetate buffer 2 mM; pH 4.2 AlCl3: 10 nmol (5 µL; 2 mM) 18F-: ion exchange cartridge Peptide: 40 nmol (20 µL; 2 mM) 100 °C, 5 min	HPLC C13 column (2.6 µm; 50 x 4.6 mm) Flow rate = 0.6 mL/min 0.01% HCOOH H2O/0.01 % HCOOH ACN gradient 6 min	HPLC C18 column (5 µm; 250 x 4.6 mm) Flow rate = 1 mL/min 0.1% TFA H2O/0.1% TFA ACN gradient 20 min	30	87	115	97.7%, PBS, 5.5 h 99.5%, serum, 37 °C, 5 h
2010	Schoffelen	10.1158/1535-7163.MCT-09-0862	IMP449 (hapten)	p-SCN-Bz-NOTA(6)	Carcinoembryonic antigen	LS174T-bearing mice	Sodium acetate buffer 0.1 M; pH 4 AlCl3: 6 nmol (3 µL; 2 mM) 18F-: ion exchange cartridge Peptide: 158 nmol 100 °C, 15 min	HPLC C18 column (2 µm; 100 x 4.6 mm) Flow rate = 3 mL/min Gradient 0.1% TFA H2O/0.1% TFA ACN 30 min Then solid phase extraction	HPLC C18 column (5 µm; 250 x 4.6 mm) Flow rate = 1 mL/min 0.1% TFA H2O/0.1% TFA ACN gradient 15 min	60	50	Not specified	99%, serum, 37 °C, 4 h
2011	D'Souza	10.1021/bc200175c	IMP485 (hapten)	NODA-MPPA	Carcinoembryonic antigen	Unrealized	NaCl 0.9 %/Ethanol mixture (1:1) AlCl3: 10 nmol (5 µL; 2 mM) 18F-: no purification specified Peptide: 20 nmol (10 µL; 2 mM) 105 °C, 15 min	HLB cartridge Washing: 3 mL water Elution: 4 x 150 µL ethanol/water 1:1	HPLC C18 column (5 µm; 250 x 4.6 mm) Flow rate = 1 mL/min 0.1% TFA H2O/0.1% TFA ACN gradient 20 min	35	74	37.4	99%, serum, 37 °C, 4 h
2011	Lang	10.1021/bc200197h	Alfatide I (RGD2 peptide)	p-SCN-Bz-NOTA(6)	αVβ3 integrin	U87MG-bearing mice	Sodium acetate buffer 0.2 M; pH 4 AlCl3: 6 nmol (10 µL; 2 mM) 18F-: ion exchange cartridge Peptide: 12 nmol (6 µL; 2 mM) 100 °C, 15 min	Varian Bond Elut C18 cartridge Elution: 0.3 mL 2% acetic acid in EtOH/H2O (8:2)	HPLC C18 column Flow rate = 1 mL/min 0.1% TFA H2O/0.1% TFA ACN gradient 32 min	40	25	6.14	>95%, serum, 37 °C, 2 h
2011	Liu	10.1007/s00259-011-1847-4	Alfatide I (RGD2 peptide)	NODA	αVβ3 integrin	U87MG-bearing mice	Sodium acetate buffer 0.1 M; pH 4 AlCl3: 6 nmol (3 µL; 2 mM) 18F-: ion exchange cartridge Peptide: 180 nmol (5 µL; 36 mM) 100 °C, 15 min	HPLC C18 column (5 µm; 250 x 10 mm) Flow rate = 4 mL/min 0.1% TFA H2O/0.1% TFA ACN gradient 35 min	HPLC C18 column (5 µm; 250 x 4.6 mm) Flow rate = 1 mL/min 0.1% TFA H2O/0.1% TFA ACN gradient 32 min	40	18	11.1	>95%, serum, 37 °C, 2 h
2012	Dijkgraaf	10.2967/jnumed.111.100891	Bombesin analog	NODA	Gastrin-releasing Peptide receptor	PC3-bearing mice	Sodium acetate buffer 0.1 to 0.5 M; pH 4.1 AlCl3: 4 to 80 nmol (2 mM) 18F-: ion exchange cartridge Peptide: 73 nmol (20 µL; 3.7 mM) 100 °C, 15 min	HPLC C18 column Flow rate = 3 mL/min 0.1% TFA H2O/0.1% TFA ACN gradient 20 min Then solid phase extraction	HPLC C18 column Flow rate = 3 mL/min 0.1% TFA H2O/0.1% TFA ACN gradient 20 min	45	50 to 90	>10	Unspecified
2012	Gao	10.1007/s00259-011-2052-1	Alfatide I (RGD2 peptide)	p-SCN-Bz-NOTA(6)	αVβ3 integrin	Corronary occlusion model on Sprague-Dawley rats	Sodium acetate buffer 0.2 M; pH 4 AlCl3: 6 nmol (3 µL; 2 mM) 18F-: no purification specified Peptide: 12 nmol (6 µL; 2 µM) 100 °C, 10 min	Varian Bond Elut C18 cartridge Elution: 0.3 mL ethanol/HCl 0.1 M	HPLC C18 column Flow rate = 1 mL/min 0.1% TFA H2O/0.1% TFA ACN gradient 32 min	25	25	6.14	>95%, serum, 37 °C, 2 h
2012	Guo	10.1371/journal.pone.0037506	Alfatide I (RGD2 peptide)	p-SCN-Bz-NOTA(6)	αVβ3 integrin	U87MG-bearing mice	Sodium acetate buffer 0.2 M; pH 4 AlCl3: 6 nmol (10 µL; 2 mM) 18F-: ion exchange cartridge Peptide: 12 nmol (6 µL; 2 mM) 100 °C, 15 min	Varian Bond Elut C18 cartridge Elution: 0.3 mL 2% acetic acid in EtOH/H2O (8:2)	HPLC C18 column Flow rate = 1 mL/min 0.1% TFA H2O/0.1% TFA ACN gradient 32 min	40	25	6.14	>95%, serum, 37 °C, 2 h
2012	Kiesewetter	10.7150/thno.5276	Extendin-4 analog	NODA	GLP-1r	INS-1-bearing mice	Sodium acetate buffer 0.5 M; pH 4 AlCl3: 6 nmol (3 µL; 2 mM) 18F-: no purification speficied Peptide: 14 nmol (40 µL; 350 µM) 90 °C, 10 min	HPLC C18 column (250 x 10 mm) Flow rate = 5 mL/min 0.1% TFA H2O/0.1% TFA ACN gradient 30 min Then solid phase extraction	HPLC C18 column (250 x 4.6 mm) Flow rate = 1 mL/min 1% TFA H2O/1% TFA ACN gradient 20 min	55	24	31	>95%, plasma, 37 °C, 1 h
2012	Laverman	10.1007/s13277-011-0250-x	Octreotide	NOTA(5)	SSTR	AR42J-bearing mice	Sodium acetate buffer 0.1 to 0.5 M; pH 4 Acetonitrile (67% v/v) AlCl3: 24 nmol (12 µL; 2 mM) 18F-: ion exchange cartridge Peptide: 40 nmol (50 µL; 10 mg/mL) 100 °C, 15 min	HPLC Colonne C18 (100 x 4.6 mm) Flow rate = 2 mL/min Gradient 0.1% TFA H2O/0.1% TFA ACN 35 min Then solid phase extraction	HPLC C18 column (100 x 4.6 mm) Flow rate = 2 mL/min 0.1% TFA H2O/0.1% TFA ACN gradient 35 min	45	97	48	99%, serum, 37 °C, 4 h
2012	Malik	10.1002/jlcr.2944	Peptidic PSMA ligand	NODA	PSMA	Unrealized	Sodium acetate buffer 0.05 M - pH 4 AlCl3: 30 nmol (3 µL; 0.01 M) 18F-: ion exchange cartridge Peptide: 185 nmol (20 µL; 10 mM) 105 °C, 15 min	HPLC C18 column (5 µm; 250 x 4.6 mm) Flow rate = 1.5 mL/min 0.1% TFA H2O/0.1% TFA ACN gradient 20 min Then solid phase extraction	HPLC C18 column (5 µm; 250 x 4.6 mm) Flow rate = 1,5 mL/min 0.1% TFA H2O/0.1% TFA ACN gradient 20 min	55	83	Not specified	Unspecified
2012	McBride	10.1021/bc200608e	IMP485 (hapten)	NODA	Carcinoembryonic antigen	LS174T-bearing mice	KHP buffer; pH 4 to 4.1 NaCl 0.9%/Ethanol 1:1 mixture (400 µL) Ascorbic acid (0.1 mg) Alpha-trehalose dihydrate (10 mg) AlCl3: 24 nmol 18F-: ion exchange cartridge Peptide: 40 nmol 110 °C, 15 min	Oasis HLB cartridge Washing: water Elution: 3 x 200 µL ethanol/water (1:1)	HPLC C18 column (5 µm; 250 x 4.6 mm) Flow rate = 1 mL/min 0.1% TFA H2O/0.1% TFA ACN gradient 30 min	20	78	223	99%, serum, 37 °C, 4 h
2012	Shetty	10.1016/j.bmc.2012.07.050	RGD peptide	p-SCN-Bz-NODA	αVβ3 integrin	U87MG-bearing mice	Sodium acetate buffer 0.1 to 0.5 M; pH 4 AlCl3: 45 nmol (22.5 µL; 2 mM) 18F-: ion exchange cartridge Peptide: 50 nmol (1 mL; 50 µM) 110 °C, 10 min	HPLC C18 column (10 µm; 250 x 19 mm) Flow rate = 7 mL/min 0.05% TFA H2O/ethanol gradient	TLC Stationary phase: ITLC-SG Mobile phase: ACN/water (6:4)	25	58	Not specified	>95%, serum, 37 °C, 4 h
2013	Dijkgraaf	10.1002/cmmi.1523	RGD2 peptide	NODAGA	αVβ3 integrin	SK-RC-52-bearing mice	Sodium acetate buffer 0.1; pH 4.1 Acetonitrile (80 % v/v) AlCl3 : 17 nmol (8.5 µL; 2 mM) 18F- : ion exchange cartridge (Chromafix) Peptide : 60 nmol (20 µL; 3 mM) 100 °C, 15 min	HPLC C18 column (100 x 4.6 mm) Flow rate = 3 mL/min 0.1% TFA H2O/0.1% TFA ACN gradient 20 min Then solid phase extraction (Oasis® HLB cartridge)	HPLC Colonne C18 (100 x 4.6 mm) Flow rate = 3 mL/min Gradient 0.1% TFA H2O/0.1% TFA ACN 20 min	45	20	1.8	Unspecified
2013	Liu	10.2967/jnumed.113.121533	Bombesin analog	NODAGA	Gastrin-releasing Peptide receptor	PC3-bearing mice	Sodium acetate buffer 0.1 M; pH 4 AlCl3: 6 nmol (3 µL; 2 mM) 18F-: ion exchange cartridge Peptide: 9 nmol (10 µL; 1 mg/mL DMSO) 100 °C, 15 min	HPLC C18 column (5 µm; 250 x 10 mm) Flow rate = 4 mL/min 0.1% TFA H2O/0.1% TFA ACN gradient 35 min	HPLC C18 column (5 µm; 250 x 4.6 mm) Flow rate = 1 mL/min 0.1% TFA H2O/0.1% TFA ACN gradient 32 min	40	5	>1.85	90%, serum, 37 °C, 1 h
2013	Persson	10.1016/j.nucmedbio.2013.03.001	AE105 (uPAR ligand)	NODA	uPAR	PC3-bearing mice	Sodium acetate buffer 0.1 M; pH 4 Ethanol (25% v/v) AlCl3: 300 nmol (3 µL; 0.1 M) 18F-: ion exchange cartridge Peptide: 30 nmol (3 µL; 10 mM DMSO) 95 °C, 5 min	HPLC C18 column (5 µm; 250 x 10 mm) Flow rate = 4 mL/min 0.1% TFA H2O/0.1% TFA ACN gradient 35 min	HPLC C18 column (5 µm; 250 x 4.6 mm) Flow rate = 1 mL/min 0.1% TFA H2O/0.1% TFA ACN gradient 32 min	45	93	> 20	>95%, PBS, 30 min
2013	Varasteh	10.1371/journal.pone.0081932	Bombesin analog	NODA	Gastrin-releasing Peptide receptor	PC3-bearing mice	Tampon acétate de sodium 0.1 à 0.5 M - pH 4 EtOH (30% v/v) AlCl3: 15 nmol (1,5 µL, 0.1 M) 18F-: échange d'ion (cartouche Chromafix®) Peptide: 25 nmol (25 µL, 1 mM) 100 °C, 20 min	Oasis HLB cartridge Washing: 5 mL water Elution: 5 x 200 µL ethanol/water (1:1)	TLC Stationary phase: ITLC Mobile phase: citric acid 0.2 M (pH 2)	60	60	55	>95%, serum, 37 °C, 1 h
2014	Blasi	10.2967/jnumed.113.136275	FBP (fibrin ligands)	(NODAGA)2 (NODA)2	Fibrin	Wistar rats with induced arterial thrombosis	Sodium acetate buffer 0.1 M - pH 4.1 25 µL DMF or ethanol AlCl3: 6 nmol (3 µL; 2 mM) 18F-: ion exchange cartridge Peptide: 37.5 nmol (15 µL, 2.5 mM) 104 °C, 15 min	Sep-Pak C18 cartridge Washing: 4 mL water Elution: 2 mL ethanol Then HPLC if in vivo administration	HPLC C18 column (5 µm; 150 x 4.6 mm) Flow rate = 0.8 mL/min 0.1% TFA H2O/0.1% TFA ACN gradient 10 min	Not specified	57 81	37	>99%, serum, 37 °C, 30 min
2014	Chatalic	10.2967/jnumed.114.141143	Bombesin analog	NODA-MPPA	Gastrin-releasing Peptide receptor	PC3-bearing mice	Sodium acetate buffer 0.1 to 0.5 M; pH 4.2 Acetonitrile (67% v/v) AlCl3: 20 nmol (10 µL; 2 mM) 18F-: ion exchange cartridge Peptide: 20 nmol (3.26 µL; 6.1 mM) 105 °C, 15 min	None	HPLC C18 column (100 x 4.6 mm) Flow rate = 1 mL/min 0.1% TFA H2O/0.1% TFA ACN gradient 25 min	20	88	40	Unspecified
2014	Guo	10.1007/s11307-013-0668-1	RGD2 peptides	NOTA(5)	αVβ3 integrin	U87MG-bearing mice	Sodium acetate buffer 0.5 M; pH 4 Acetonitrile (71% v/v) AlCl3: 6 nmol (3 µL; 2 mM) 18F-: ion exchange cartridge Peptide: 12 nmol (6 µL; 2 mM) 100 °C, 10 min	Varian Bond Elut C18 cartridge Washing: 10 mL water Elution: 0.3 mL HCl 1 mM in ethanol	HPLC C18 column (5 µm; 150 x 3.9) Flow rate = 1 mL/min 0.1% TFA H2O/0.1% TFA ACN gradient 32 min	30	60	14.8	>95%, serum, 37 °C, 2 h
2014	Guo	10.2967/jnumed.113.122069	Alfatide II (RGD2 peptide)	NODA	αVβ3 integrin	U87MG-bearing mice	Sodium acetate buffer 0.5 M; pH 4 AlCl3: 6 nmol (3 µL; 2 mM) 18F-: no purification specified Peptide: 14 nmol (40 µL; 350 µM) 90 °C, 10 min	HPLC C18 column (250 x 10 mm) Flow rate = 5 mL/min 0.1% TFA H2O/0.1% TFA ACN gradient 30 min Then solid phase extraction	HPLC C18 column (250 x 4.6 mm) Flow rate = 1 mL/min 1% TFA H2O/1% TFA ACN gradient 20 min	30	60	37	Unspecified
2014	Hausner	10.1016/j.nucmedbio.2013.09.009	PEG28-A20FMDV2	NODA	αVβ6 integrin	DX3puroβ6-xenografted mice	Sodium acetate buffer 0.5 M; pH 4 DMSO (36% v/v) AlCl3: 1 µmol (50 µL; 20 mM) 18F-: ion exchange cartridge Peptide: 40 nmol (25 µL; 1.6 mM) 100 °C, 15 min	HPLC C18 column (10 µm; 250 x 10 mm) Flow rate = 3 mL/min 0.05% TFA H2O/ACN gradient 30 min Then solid phase extraction	HPLC C12 column (4 µm; 250 x 4.6 mm) Flow rate = 1.5 mL/min 0.05% TFA H2O/ACN gradient 30 min	90	19	158	>95%, serum, 37 °C, 2 h
2014	Lang	10.1021/mp400706q	RGD2 peptides	NODA	αVβ3 integrin	Unrealized	Sodium acetate buffer 0.5 M; pH 4 AlCl3: 6 nmol (3 µL; 2 mM) 18F-: no purification specified Peptide: 12 nmol (6 µL; 2 mM) 100 °C, 10 min	Varian Bond Elut C18 cartridge Washing: 15 mL water Elution: 0.3 mL HCl 1 mM in ethanol	HPLC C18 column (5 µm; 150 x 3.9) Flow rate = 1 mL/min 0.1% TFA H2O/0.1% TFA ACN gradient 24 min	25	60	Not specified	>95%, serum, 37 °C, 2 h
2014	Pan	10.1002/cmmi.1583	Bombesin analog	p-SCN-Bz-NOTA(6)	Gastrin-releasing Peptide receptor	PC3-bearing mice	Sodium acetate buffer 0.2 M; pH 4 AlCl3: 12 nmol (6 µL; 2 mM) 18F-: no purification specified Peptide: 20 nmol (10 µL; 2 mM) 100 °C, 10 min	Varian Bond Elut C18 cartridge Washing: 15 mL water Elution: 0.3 mL HCl 10 mM in ethanol	HPLC C18 column (5 µm; 250 x 4.6 mm) Flow rate = 1 mL/min 0.1% TFA H2O/0.1% TFA ACN gradient 35 min	30	63	30	>95%, serum, 37 °C, 2 h
2014	Wu	10.1007/s11307-014-0761-0	RGD-ATWLPPR (RGD peptide)	NODA	αVβ3 integrin	U87MG-bearing mice	Sodium acetate buffer 0.5 M; pH 4 Acetonitrile (71% v/v) AlCl3: 6 nmol (3 µL; 2 mM) 18F-: no purification specified Peptide: 12 nmol (6 µL; 2 mM) 100 °C, 20 min	Sep-Pak C18 cartridge Washing: water Elution: 0.5 mL HCl 1 mM in ethanol	TLC	40	40	Not specified	Unspecified
2014	Xu	10.1007/s11307-013-0712-1	FSHβ(33-53)	NODA	FSHr	PC3-bearing mice	Sodium acetate buffer 0.2 M; pH 4 AlCl3: 12 nmol (6 µL; 2 mM) 18F-: no purification specified Peptide: 20 nmol (20 µl; 1 mM) 100 °C, 10 min	HPLC C18 column (5 µM; 250 x 19 mm) Flow rate = 20 mL/min 0.1% TFA H2O/0.1% TFA ACN gradient 25 min	HPLC C18 column (5 µm; 250 x 4.6 mm) Flow rate = 1 mL/min 0.1% TFA H2O/0.1% TFA ACN gradient 35 min	30	48.6	>30	>95%, PBS, R.T., 2 h >95%, serum, 37 °C, 2 h
2015	Carlucci	10.1016/j.peptides.2015.03.004	Bombesin analog	NODAGA analog	Gastrin-releasing Peptide receptor	PC3-bearing mice	Sodium acetate buffer 0.1 M; pH 4.1 Acetonitrile (≈80% v/v) AlCl3: 12 nmol (5 µL; 2 mM) 18F-: ion exchange cartridge Peptide: 13 nmol (833 µL; 25 µg; 30 µg/ml) 95 °C, 20 min	HPLC C18 column (5 µm; 250 x 10 mm) Flow rate = 2.5 mL/min Phosphate buffer 0.01 M pH 6/ACN gradient 35 min Then solid phase extraction	HPLC C18 column (5 µm; 250 x 4.6 mm) Flow rate = 1 mL/min PBS 0.01 M pH 6/ACN gradient 32 min	60	60	>63	>90%, NaCl 0.9%, R.T., 4 h >75%, serum, 37 °C, 4 h
2015	Liu	10.1371/journal.pone.0141668	c(KAHWGFTLD)NH2 (MMP2 ligand)	NODA	MMP2	SK-OV-3-bearing mice PC3-bearing mice	Sodium acetate buffer 0.2 M; pH 4 AlCl3: 30 nmol (6 µL; 2 mM) 18F-: no purification specified Peptide: 30 nmol (30 µL; 1 mM) 100 °C, 15 min	Varian Bond Elut C18 cartridge Washing: 25 mL water Elution: 0.3 mL HCl 10 mM in ethanol	HPLC C18 column (5 µm; 250 x 4.6 mm) Flow rate = 1 mL/min 0.1% TFA H2O/0.1% TFA ACN gradient 32 min	30	64	48.3	>95%, NaCl 0.9%, R.T., 4 h >95%, serum, 37 °C, 4 h
2015	Malik	10.1007/s11307-015-0844-6	Peptidic PSMA ligand	HBED-CC	PSMA	Unrealized	Sodium acetate buffer 0.5 M; pH 4 AlCl3: 30 nmol (3 µL; 0.01 M) 18F-: ion exchange cartridge Peptide: 26 nmol (20 µL; 1.3 mM) 35 °C, 15 min	HPLC C18 column (250 x 4.6 mm) Flow rate = 2 mL/min 0.1% TFA H2O/0.1% TFA ACN gradient 16 min	TLC Stationary phase: RP-18, F254 S Mobile phase: ACN/H2O (3:1) Spot volume: 1 µL	45	49	Not specified	>95%, serum, 37 °C, 4 h
2015	Xu	10.3109/1061186X.2015.1020808	Extendin-4 analog	NODA	GLP-1r	INS-1-bearing mice	Sodium acetate buffer 0.2 M; pH 4 AlCl3: 12 nmol (6 µL; 2 mM) 18F-: no purification specified Peptide: 22 nmol 100 °C, 10 min	Sep-Pak C18 cartridge Washing: 10 mL water Elution: 0.3 mL HCl 10 mM dans l'ethanol	HPLC C18 column (5 µm; 250 x 4.6 mm) Flow rate = 1 mL/min 0.1% TFA H2O/0.1% TFA ACN gradient 32 min	30	18	>5.8	>90%, plasma, 37 °C, 3 h
2016	Boschi	10.1007/s00259-016-3437-y	Peptidic PSMA ligand	HBED-CC	PSMA	LnCap and PC3-xenografted mice	Sodium acetate buffer 0.5 M; pH 4.5 Ethanol (60% v/v) AlCl3: 30 nmol (3 µL; 0.01 M) 18F-: ion exchange cartridge Peptide: 95 nmol (10 µL; 9.5 mM) 50 °C, 20 min	Sep-Pak C18 cartridge Washing: NaCl 0.9 M Elution: 0.5 mL ethanol	HPLC C18 column (5 µm; 150 x 4.6 mm) Flow rate = 1 mL/min 0.1% TFA H2O/0.1% TFA ACN gradient 8 min	Not specified	90	>9.9	>90%, serum, 37 °C, 2 h
2016	Cleeren	10.1021/acs.bioconjchem.6b00012	Peptidic PSMA ligand	L3	PSMA	Healthy mice	Sodium acetate 0.1 M; pH 4 AlCl3: 45 nmol (22.5 µL; 2 mM) 18F-: ion exchange cartridge (QMA) Peptide: 150 nmol (1 mL; 150 µM) 40 °C, 12 min	Sep-Pak Plus Alumine cartridge Washing and elution: NaCl 0.9%	TLC Stationary phase: ITLC-SG Mobile phase: ACN/H2O (75:25)	35	25	27	>95%, NaCl 0.9 %, R.T., 3 h 70%, PBS, R.T., 4 h 66%, serum, 37 °C, 4 h
2016	Cui	10.18632/oncotarget.8402	Alfatide I (RGD2 peptide)	p-SCN-Bz-NOTA(6)	αVβ3 integrin	CNE-2 mice	Sodium acetate buffer 0.2 M; pH 4 AlCl3: 6 nmol (3 µL; 2 mM) 18F-: no purification specified Peptide: 12 nmol (6 µL; 2 mM) 100 °C, 10 min	Sep-Pak C18 cartridge Washing: water Elution: 0.3 mL ethanol/water (8:2) Then HPLC if in vivo administration	HPLC C18 column Flow rate = 1 mL/min 0.1% TFA H2O/0.1% TFA ACN gradient 32 min	30	25	Not specified	Unspecified
2016	Gu	10.1007/s10967-015-4533-3	IF7 (annexin ligand)	p-SCN-Bz-NOTA(6)	Annexin 1	A431 mice	Sodium acetate buffer 0.2 M; pH 4 AlCl3: 12 nmol (6 µL; 2 mM) 18F-: no purification specified Peptide: 20 nmol (10 µL; 2 mM) 100 °C, 10 min	Varian Bond Elut C-18 cartridge Washing: 15 mL water Elution: 0.3 mL HCl 1 mM in ethanol	HPLC C18 column (5 µm; 250 x 4.6 mm) Flow rate = 1 mL/min 0.1% TFA H2O/0.1% TFA ACN gradient 35 min	20	92	>15.6	>94%, PBS, R.T., 2 h >90%, serum, 37 °C, 2 h
2016	Li	10.1002/cmmi.1688	TMTP1	NODA	Tumor aminopeptidase P	HepG2 mice SMCC-7721 mice HCC97L mice HCCLM3 mice	Sodium acetate buffer 0.2 M; pH 4 AlCl3: 15 nmol (7.5 µL; 2 mM) 18F-: no purification specified Peptide: 6 nmol (3 µL; 2 mM) 100 °C, 15 min	Sep-Pak C18 cartridge Washing: 20 mL water Elution: 0.5 mL ethanol	HPLC C18 column (10 µm; 250 x 4.6 mm) Flow rate = 1 mL/min 0.1% TFA H2O/0.1% TFA ACN gradient 30 min	30	25	14.8	>95%, serum, 37 °C, 2 h
2016	Poschenrieder	10.18383/j.tom.2016.00130	Pentixather	NODA	CXCR4	CB17 SCID mice with human lymphoma B cells	Sodium acetate buffer 0.5 M; pH 4 AlCl3: 10 nmol (10 µL; 1 mM) 18F-: ion exchange cartridge (QMA) Peptide: 20 nmol (10 µL; 2 mM) 105 °C, 15 min	Sep-Pak C8 cartridge Washing: 10 mL water Elution: ethanol	Not specified	30	45.6	2.45	>99%, serum, 37 °C, 90 min
2016	Yan	10.1007/s11307-015-0872-2	T140	NODA	CXCR4	CHO-CXCR4 mice	Sodium acetate buffer 0.4 M; pH 4 AlCl3: 8 nmol (4 µL; 2 mM) 18F-: no purification specified Peptide: 43 nmol (12 µL; 3.6 mM; 50 µg) 100 °C, 15 min	Sep-Pak C18 cartridge Washing: 6 mL water Elution: 0.7 mL HCl 10 mM in ethanol	HPLC C18 column (3 µm; 150 x 4.6 mm) Flow rate = 1 mL/min 0.1% TFA H2O/0.1% TFA ACN gradient 35 min	30	58	18.9	>95%, serum, 37 °C, 2 h
2016	Zhu	10.1002/cmmi.1662	FSH1	NODA	FSHR	PC3 mice	Sodium acetate buffer 0.2 M; pH 4 Acetonitrile (81% v/v) AlCl3: 12 nmol (6 µL; 2 mM) 18F-: no purification specified Peptide: 19.4 nmol (970 µM, 20 µL, 60 µg) 100 °C, 10 min	Varian Bond Elut C-18 cartridge Washing: 15 mL water Elution: 0.3 mL HCl 10 mM in ethanol	HPLC C18 column (5 µm; 250 x 4.6 mm) Flow rate = 1 mL/min 0.1% TFA H2O/0.1% TFA ACN gradient 35 min	20	41.5	>50	>97%, serum, 37 °C, 2 h >96%, PBS, R.T., 2 h
2017	Allot	10.1039/C6RE00204H	Octreotide RGDfk peptide	NODA	SSTR αVβ3 integrin	Unrealized	Sodium acetate buffer 0.5 M; pH 4 Acetonitrile (55% v/v) AlCl3: 54 nmol (27 µL; 2 mM) 18F-: no purification specified Peptide: 60 nmol 105 °C, 15 min	Cartouche HLB-SPE Washing: 5 mL water Elution: 0.5 mL ethanol/water 1:1	HPLC C18 column (5 µm; 250 x 7.8 mm) Flow rate = 1 mL/min 0.1% TFA H2O/0.1% TFA ACN gradient 22 min	35	29.4 17.9	6.2 5.4	Unrealized
2017	Al-Momani	10.1016/j.apradiso.2017.09.003	Peptidic PSMA ligand	HBED-CC	PSMA	Unrealized	Sodium acetate buffer 0.5 M; pH 4.2 Ethanol (50% v/v) AlCl3: 30 nmol (3 µL; 0.01 M) 18F-: ion exchange cartridge (QMA) Peptide: 22 nmol (10 µL; 2.2 mM; 20 µg) 50 °C, 15 min	HLB cartridge Washing: 3 mL water Elution: 0.5 mL ethanol	TLC Stationary phase: ITLC-SG Mobile phase: AcONH4 1M/CH3OH (1:1) Spot volume: 1 µL	50	84	Not specified	>97%, NaCl 0.9 %/EtOH (99:1), R.T., 4 h >95%, serum, 37 °C, 4 h
2018	Alonso Martinez	10.1016/j.nucmedbio.2018.10.003	DFH17 (adrenomodulin analog)	NODA	CLR/RAMP2	Sprague-Dawley rats	Sodium acetate buffer 0.1 M; pH 4 Ethanol (50% v/v) AlCl3: 10 nmol (5 µL; 2 mM) 18F-: ion exchange cartridge Peptide: 40 nmol (20 µL; 2 mM) 100 °C, 15 min	Sep-Pak C18 cartridge Washing: 30 mL water Elution: 1 mL HCl 10 mM in ethanol Then 0.2 µm filtration	HPLC C18 column (3.5 µm; 150 x 3 mm) Flow rate = 0.8 mL/min 0.1% TFA H2O/0.1% TFA ACN gradient 40 min or TLC Stationary phase: ITLC-sg Mobile phase: citric acid pH 1.6	63	38	Not specified	>95%, NaCl 0.9 %, R.T., 8h
2018	Beard	10.1039/C8CC01400K	Oxytocin analog	NODA-MPPA	OTR (oxytocin receptor)	Healthy rats	Sodium acetate buffer 0.1 to 0.5 M; pH 4.4 AlCl3: 20 nmol (10 µL; 2 mM) 18F-: ion exchange cartridge (QMA) Peptide: 72 nmol (10 µL; 7.2 mM) 105 °C, 15 min	HPLC C18 column (5 µm, 250 x 9.4 mm) Flow rate = 4 mL/min 0.1% TFA H2O/0.1% TFA ACN gradient 35 min	HPLC C18 column (5 µm; 150 x 4.6 mm) Flow rate = 1 mL/min 0.1% TFA H2O/0.1% TFA ACN gradient 35 min	70	36	>58	Unspecified
2018	Fu	10.1007/s00726-017-2526-y	WH701 (peptidic TNFr ligand)	NODA	TNFr1	MCF-7 mice	Sodium acetate buffer 0.2 M; pH 4 AlCl3: 15 nmol (7.5 µL; 2 mM) 18F-: no purification specified Peptide: 6 nmol (3 µL; 2 mM) 100 °C, 15 min	Sep-Pak C18 cartridge Washing: 20 mL water Elution: 0.5 mL ethanol	HPLC C18 column (10 µm; 250 x 4.6 mm) Flow rate = 1 mL/min 0.1% TFA H2O/0.1% TFA ACN gradient 35 min	25	38	13	>98%, serum, 37 °C, 2 h
2018	Giglio	10.1186/s41181-018-0039-y	Peptidic PSMA ligand	HBED-CC	PSMA	LNCaP mice	Sodium acetate buffer 0.5 M; pH 4.5 AlCl3: 45 nmol (4.5 µL; 10 mM) 18F-: ion exchange cartridge (QMA) Peptide: 64.3 nmol (60 µg; 30 µL; 2 µg/µL) 50 °C, 10 min	HPLC C18 column (5 µm; 250 x 16 mm) Flow rate = 4 to 8 mL/min PBS/ethanol gradient 25 min	HPLC C8 column (5 µm; 150 x 4.6 mm) Flow rate = 2 mL/min 0.1% TFA H2O/0.1% TFA ACN gradient 10 min	Not specified	18	544	91%, plasma, 37 °C, 1 h
2018	Kersemans	10.1016/j.apradiso.2018.01.006	Peptidic PSMA ligand	HBED-CC	PSMA	Unrealized	Sodium acetate buffer 0.05 M; pH 4.5 AlCl3: 100 nmol 18F-: ion exchange cartridge (QMA) Peptide: 214 nmol (200 µg) 10 min, room temperature	HLB SPE cartridge Washing: water Elution: 3 mL ethanol/water for injection (2:1)	HPLC C18 column (5 µm; 250 x 4.6 mm) Flow rate = 2 mL/min 0.1% TFA H2O/0.1% TFA ACN gradient 14 min	35	21	120	Unrealized
2018	Moisio	10.3390/molecules23020305	Siglec-9	NODA	VAP-1	Sprague-Dawley rats with induced cutaneous or muscular inflammation	Sodium acetate buffer 1 M; pH 4 Acetonitrile (55% v/v) AlCl3: 42 nmol (21 µL; 2 mM) 18F-: no purification specified Peptide: 52.5 nmol (26 µL; 2 mM) 100 °C, 15 min	Oasis HLB cartridge Washing: 7 mL water Elution: 0.5 mL ethanol/formic acid 0.01%	HPLC C18 column (5 µ; 450 x 4.6 mm) Flow rate = 1 mL/min 0.1% TFA H2O/0.1% TFA ACN gradient 20 min	60	26	8.8	Unrealized
2018	Wang	10.1021/acs.molpharmaceut.8b00192	Neurotensin	p-SCN-Bz-NOTA(6)	Neurotensin receptor	AsPC-1 xenograft mice Panc-1 xenograft mice	Sodium acetate buffer 1 M; pH 4 Acetonitrile (77% v/v) AlCl3: 6 nmol (3 µL; 2 mM) 18F-: no purification specified Peptide: 12 nmol (6 µL; 2 mM) 100 °C, 10 min	HPLC C18 column (5 µm; 250 x 4.6 mm) Flow rate = 1 mL/min 0.1% TFA H2O/0.1% TFA ACN gradient 22 min	HPLC C18 column (5 µm; 250 x 4.6 mm) Flow rate = 1 mL/min 0.1% TFA H2O/0.1% TFA ACN gradient 22 min	25	30	7.8	>91%, serum, 37 °C, 1 h
2018	Wang	10.1016/j.brainres.2018.08.022	Extendin-4 analog	NODA	GLP-1r	SD rats	Sodium acetate buffer 0.2 M; pH 4 AlCl3: 12 nmol (6 µL; 2 mM) 18F-: no purification specified Peptide: 22 nmol 100 °C, 10 min	Sep-Pak C18 cartridge Washing: 10 mL water Elution: 0.3 mL HCl 10 mM in ethanol	HPLC C18 column (5 µm; 250 x 4.6 mm) Flow rate = 1 mL/min 0.1% TFA H2O/0.1% TFA ACN gradient 32 min	30	20	>5.8	>90%, plasma, 37 °C, 3 h
2018	Turolla	10.3389/fphar.2018.01274	JMV5763 (TLQP-21 analog)	NODA-MPPA	Unknown	CD1 mice	Sodium acetate buffer 0.2 M; pH 4 Ethanol (100 µL; ≈47% v/v) AlCl3: 10 nmol (5 µL; 2 mM) 18F-: ion exchange cartridge (QMA) Peptide: 13 nmol (10 µL; 1.3 mM) 100 °C, 15 min	C18 Plus cartridge Washing: 10 mL water Elution: 1 mL HCl 10 mM in ethanol	HPLC C18 column (5 µm; 250 x 4.6 mm) Flow rate = 1 mL/min 0.1% TFA H2O/0.1% TFA ACN gradient 20 min	30	33.8%	Not specified	>95%, PBS 7.4 and NaCl 0.9%, R.T., 3 h
2019	Lütje	10.2967/jnumed.118.218941	Peptidic PSMA ligand	HBED-CC	PSMA	LS174T xenografted mice	Sodium acetate buffer 0.5 M; pH 5 Ethanol (180 µL; 60% v/v) AlCl3 : 1.5 µmol (3 µL; 0.5 M) 18F- : ion exchange cartridge (QMA) Peptide : 26.4 nmol (12.5 µL) 50 °C, 15 min	Sep-Pak C18 cartridge Washing: 3 mL water Elution: 0.5 to 1 mL 20% ethanol in 0.1M NH4OAc pH 6.9	HPLC C18 column (5 µm; 250 x 4.6 mm) Flow rate = 1 mL/min 0.1% TFA H2O/0.1% TFA ACN gradient 20 min	Not specified	Not specified	Not specified	92.5%, 0.1 M NH4OAc pH 6.9, R.T., 3 h
