# Supplementary material for: A Comprehensive Review of Non-Covalent Radiofluorination Approaches Using Aluminum [18F]fluoride: Will [18F]AlF Replace 68Ga for Metal Chelate Labeling?
Source: Molecules. 2019 Aug 7;24(16):2866. doi: 10.3390/molecules24162866 (PMC6719958; doi:10.3390/molecules24162866)
Supplement: Supplementary file 1 [file molecules-24-02866-s001.zip › Table S2.xlsx]

## Sheet: AlF-labeled proteins
Publication year	First author	DOI	Labeled biomolecule	Chelating agent	Molecular target	In vivo model	Labeling reaction conditions	Radioconjugate purification conditions	Analytical conditions	Preparation time (min)	Highest radiolabeling yield (%)	Highest specific activity (GBq/µmol)	In vitro stability
2012	Heskamp	10.2967/jnumed.111.093047	ZHER2:2395 (affibody) 1 step	NOTA(5)	HER2	SK-OV-3 mice	Sodium acetate buffer 0.1 M; pH 4 AlCl3: 34 nmol (17 µL; 2 mM) 18F-: 2 GBq; ion exchange cartridge Ligand: ≈36 nmol (250 µg in 50 µL buffer/ACN 1:1) 90 °C, 15 min	Oasis HLB cartridge Washing: 3 mL H2O Elution: 300 µL ethanol Then NAP-5 column Elution: PBS	HPLC C18 column (100 x 4.6 mm) Flow rate = 1 mL/min 0.1% TFA H2O/0.1% TFA ACN gradient 15 min Or TLC Mobile phase: ammonium acetate 0.1 M + EDTA 0.1 M; pH 5.5	30	21	7.7	>95%, serum, 37 °C, 4 h
2012	McBride	10.1016/j.apradiso.2011.08.013	Anti-CEA Fab fragment 2 steps	Bz-NODA	Carcinoembryonic antigen	Not specified	Sodium acetate buffer 2 mM; pH 4 Acetonitrile (1:1 v/v) AlCl3: 10 nmol (5 µL; 2 mM) 18F-: no purification specified Ligand: 20 nmol (10 µL; 2 mM) 105°C, 15 min Then 20 nmol protein, 10 min, R.T.	Cephadex G50-80 column Sodium acetate buffer 0.1 M; pH 6.5	HPLC C4 column (250 x 4.6 mm) Flow rate = 1 mL/min 0.1% TFA H2O/0.1% TFA ACN gradient 30 min	50	74	19.5	>95%, serum, 37 °C, 3 h
2013	Glaser	10.2967/jnumed.113.122465	ZHER2:2391 (affibody) 1 step	NODA	HER2	NCI-N87 mice	Sodium acetate buffer 0.5 M; pH 4 AlCl3: 25 nmol (3 µL; 8.3 mM) 18F-: no purification specified Ligand: 100 nmol (50 µL, 2 mM) 100 °C, 15 min	NAP-5 column Elution: NaCl 0.9% (750 µL)	HPLC C18 column (3 µm; 50 x 4.6 mm) Flow rate = 1 mL/min AcONH4 0.1 M/ACN gradient 15 min	35	11	0.6	Not specified
2014	Lütje	10.1021/bc4004926	Anti-CEA Fab fragment 2 steps	Bz-NODA	Carcinoembryonic antigen	LS174T (CEA+) mice SK-RC-52 (CEA-) mice	Sodium acetate buffer 2 mM; pH 4.2 Acetonitrile (3:1 v/v) AlCl3: 40 nmol (30 µL; 1.3 mM) 18F-: ion echange cartridge Ligand: 40 nmol 106 °C, 20 min Then 20 nmol proteine, 20 min, R.T.	PD-10 column Elution: PBS	TLC Mobile phase : citrate buffer 0.1 M; pH 6 Or HPLC Reverse phase column (5 µm; 300 x 7.8 mm) Flow rate = 1 mL/min Mobile phase: PBS	60	66	17	Not specified
2014	Su	10.1021/mp5003043	ZEGFR:1907 (affibody) 1 step	NODA	EGFR	A431 mice	Sodium acetate buffer 0.1 M; pH 4 Acetonitrile (1:2) AlCl3: 4 nmol (2 µL; 2 mM) 18F-: ion exchange cartridge Ligand: ≈21 nmol (25 µL; 150 µg) 100 °C, 15 min	Oasis HLB column Washing: H2O Elution: ethanol Then HPLC Colonne C4 (5 µm; 250 x 4.6 mm) Flow rate = 4 mL/min 0.1% TFA H2O/0.1% TFA ACN gradient 33 min	HPLC (unspecified protocol)	40	15	1.5	>90%, serum, 37 °C, 2h
2016	Da Pieve	10.1021/acs.bioconjchem.6b00259	ZHER3:8698 (affibody) 1 step	NODA	HER3	MCF-7 mice MDA-MB-231 mice	Sodium acetate buffer 0.5 M; pH 4 AlCl3: 10 nmol (5 µL; 2 mM) 18F-: no purification specified Ligand: 10 nmol 100 °C, 15 min	Oasis HLB cartridge Washing: 5 mL H2O + 0.1% TFA Elution: 100 µL ethanol/water 1:1 Then HPLC C18 column (10 µm; 250 x 10 mm) Flow rate = 3 mL/min 0.1% TFA H2O/0.1% TFA ACN gradient	HPLC C18 column (5 µm; 250 x 7.8 mm) Flow rate = 1 mL/min Gradient 0.1% TFA H2O/0.1% TFA ACN 16 min	50	27.4	18.4	97.9%, serum, 37 °C, 1 h
2016	Da Pieve	10.1021/acs.bioconjchem.6b00259	ZHER3:8698 (affibody) 2 steps	Bz-NODA	HER3	MCF-7 mice MDA-MB-231 mice	Sodium acetate buffer 0.5 M; pH 4 AlCl3: 28 nmol (14 µL; 2 mM) 18F-: no purification specified Ligand: 28 nmol (4 µL; 7 mM) 100 °C, 15 min Then 3.5 nmol protein, 17 min, R.T.	Oasis HLB cartridge Washing: 5 mL H2O + 0.1% TFA Elution: 100 µL ethanol/eau 1:1 Then HPLC C18 column (10 µm; 250 x 10 mm) Flow rate = 3 mL/min 0.1% TFA H2O/0.1% TFA ACN gradient	HPLC C18 column (5 µm; 250 x 7.8 mm) Flow rate = 1 mL/min 0.1% TFA H2O/0.1% TFA ACN gradient 16 min	70	Not specified	16.6	91.5%, serum, 37 °C, 1 h
2016	Meyer	10.1021/acs.bioconjchem.5b00504	5B1 antibody 2 steps (pretargeting)	p-SCN-Bz-NOTA(6)	CA19.9 antigen	BxPC3 mice	Sodium acetate buffer; pH 2 AlCl3: 50 nmol (25 µL, 2 mM) 18F-: ion exchange cartridge Ligand: unspecified quantity 90 °C, 15 min	C18 cartridge Washing: water (10 mL) Elution: ethanol (0.5 mL)	HPLC C18 column (5 µm; 250 x 4.6 mm) Flow rate : 1 mL/min ACN/H2O gradient 15 min	108	65	26.7	92%, human serum, 37 °C, 4 h
2017	Cleeren	10.7150/thno.20094	Serumalbumine 1 step	RESCA	Vascular compartment	Normal rats	Sodium acetate buffer 0.1 M; pH 4.5 AlCl3: 50 nmol (25 µL; 2 mM) 18F-: ion exchange cartridge Ligand: 75 nmol (0.5 mL; 150 µM) R.T., 12 min	PD-10 column Elution: PBS 0.1 M; pH 7.4	Size exclusion chromatography Column properties: 13 µm; 300 x 10 mm Flow rate: 0.5 mL/min Mobile phase: PBS 0.01 M; pH 7.4	30	63	≈8	92%, plasma, 37 °C, 4 h
2017	Cleeren	10.7150/thno.20094	NbV4m119 (nanobody) 1 step	RESCA	CRIg (antigenic marker of Kupffer cells)	Normal mice, CIA mice, CRIg-/- mice	Sodium acetate buffer 0.1 M; pH 4.5 AlCl3: 25 nmol (12.5 µL; 2 mM) 18F-: ion exchange cartridge Ligand: ≈55 nmol (830 µg in 1.5 mL; 0.55 mg/mL) R.T., 12 min	4 successive HiTrap columns Elution: PBS 0.01 M; pH 7.4 Flow rate: 1 mL/min	Size exclusion chromatography Column properties: 13 µm; 300 x 10 mm Flow rate: 0.5 mL/min Mobile phase: PBS 0.01 M; pH 7.4	35	53	85	91.5%, plasma, 37 °C, 3 h
2017	Cleeren	10.7150/thno.20094	PEP04314 (affibody) 1 step	RESCA NODA	HER2	Normal rhesus monkeys	Sodium acetate buffer 0.1 M; pH 4.5 Ethanol (50 % v/v) AlCl3: 100 nmol (50 µL; 2 mM) 18F-: ion exchange cartridge Ligand: ≈71 nmol (0.5 mg in 0.4 mL; 1.25 mg/mL) 37 °C (RESCA) or 100 °C (NODA), 15 min	HPLC C18 column (5 µm; 250 x 10 mm) Flow rate = 5 mL/min Ethanol/0.1% formic acid H2O gradient 15 min	LC/MS C18 column (5 µm; 250 x 10 mm) Flow rate = 5 mL/min Ethanol/formic acid 0.1% H2O gradient	30	20 8	23.2 21.6	Not specified
2017	González Trotter	10.2967/jnumed.117.191718	ZPD-L1_1 (anti-PD-L1 affibody)	Bz-NOTA(5)	PD-L1	LOX mice SUDHL6 mice	Sodium acetate buffer 0.1 M; pH 4 AlCl3: 100 nmol (50 µL; 2 mM) 18F-: ion exchange cartridge (Sep-Pak) Ligand: ≈143 nmol (1 mg; 400 µL) 100 °C, 15 min	HPLC Colonne C18 (130 µm; 250 x 10 mm) Flow rate = 5 mL/min Acetonitrile/0.1% formic acid H2O gradient 15 min	LC/MS (unspecified protocol)	ND	15.1	14.6	Not specified
2017	Lu	10.18632/oncotarget.16994	Annexin V	NODA	Phosphatidylserine	Rats with induced hepatocyte apoptosis	Sodium acetate buffer 0.5 M; pH 4 AlCl3: 6 nmol (3 µL; 2 mM) 18F-: pas de purification 100 °C, 10 min Ligand: ≈3 nmol (100 µg in 100 µL; 1 µg/µL) Then R.T., 15-30 min	NAP-5 column Elution: PBS	HPLC TSK-GEL column (5 µm; 300 x 7.8 mm) Flow rate = 1 mL/min Mobile phase = PBS 0.05 M	65	79	54	>95%, serum, 37 °C, 3 h
2017	Xu	10.7150/jca.18070	MZHER2:342 (affibody) 1 step	NODA	HER2	SKOV-3 mice JIMT-1 mice MCF-7 mice	Sodium acetate buffer 0.2 M; pH 4 AlCl3: 12 nmol (6 µL; 2 mM) 18F-: no purification specified Ligand: 38 nmol (20 µL; 1.9 mM) 100 °C, 15 min	Varian Bond Elut C-18 cartridge Washing: 10 mL H2O Elution: 0.3 mL HCl 10 mM in ethanol	HPLC C18 column (5 µm; 250 x 4.6 mm) 0.1% TFA H2O/0.1% TFA ACN gradient 35 min	30	10	Not specified	Not specified
2018	Basuli	10.1016/j.nucmedbio.2018.05.004	Serum albumin 2 steps	Bz-NODA	Vascular compartment	Normal rats	Sodium acetate buffer 0.5 M; pH 5 AlCl3: 30 nmol (20 µL; 1.5 mM) 18F-: ion exchange cartridge 100 °C, 15 min Then ≈290 nmol protein (20 mg in 150 µL PBS 0.2 M; pH 10) 40 °C, 15 min	PD-10 column Elution: PBS	TLC Stationary phase: iTLC-SG Mobile phase: ACN/water 3:1	50	45	8	>95%, serum, 37 °C, 4 h
2018	Cleeren	10.1038/s41596-018-0040-7	Anti-CRIg nanobody 1 step	RESCA	Kupffer cells complement receptors	None	Sodium acetate buffer 0.5 M; pH 4 AlCl3: 20 nmol (10 µL; 2 mM) 18F-: ion exchange cartridge Ligand: 46 nmol R.T., 12 min	PD-10 column Washing: 20 mL ascorbate buffer pH 6 Elution: ascorbate buffer pH 6	TLC Stationary phase: iTLC-SG Mobile phase: NaCl 0.9%	40	55	>17	>91%, rat plasma, 37 °C, 3 h
2018	Shi	10.1021/acs.bioconjchem.8b00023	Anti-EGFR antibody 2 steps	Bz-NOTA(6)	EGFR	HCT116 mice	Sodium acetate buffer 0.1 M; pH 4 AlCl3: 6 nmol (3 µL; 2 mM) 18F-: ion exchange cartridge Ligand: 100 µg (0.1 mL; 1 mg/mL) 90 °C, 20 min	Oasis HLB cartridge Washing: 1 mL NaCl 0.9% Elution: 200 µl ethanol 80%	TLC Stationary phase: TLC C-18 Mobile phase: ACN/water 9:1	30	30	1.25	>95%, serum, R.T., 2 h
2018	Zhou	10.1021/acs.bioconjchem.8b00699	Single domain anti-HER2 antibodies fragments 2 steps	NODA	HER2	SK-OV-3 mice	Sodium acetate buffer 0.5 M; pH 4 ACN (45% v/v) AlCl3: 20 nmol (10 µL; 2 mM) 18F-: ion exchange cartridge Ligand: 10.8 nmol 100 °C, 15 min	Solid phase extraction Empore SPE C18 cartridge Elution: 3 x 15 µL ACN	Not specified	65	43.6	8.36	>96%, mouse serum, 37 °C, 3 h
