# Supplementary material for: A Comprehensive Review of Non-Covalent Radiofluorination Approaches Using Aluminum [18F]fluoride: Will [18F]AlF Replace 68Ga for Metal Chelate Labeling?
Source: Molecules. 2019 Aug 7;24(16):2866. doi: 10.3390/molecules24162866 (PMC6719958; doi:10.3390/molecules24162866)
Supplement: Supplementary file 1 [file molecules-24-02866-s001.zip › Table S3.xlsx]

## Sheet: AlF-labeled Small Molecules
Publication year	First author	DOI	Labeled molecule	Chelating agent	Molecular target	In vivo model	Labeling reaction conditions	Radioconjugate purification conditions	Analytical conditions	Preparation time (min)	Highest radiolabeling yield (%)	Highest specific activity (GBq/µmol)	In vitro stability
2012	Hoigebazar	10.1021/jm201611a	2-nitroimidazoles	NODA	Hypoxiated cells	CT26 mice	Sodium acetate buffer 0.1 M; pH 4 AlCl3: 45 nmol (22.5 µL; 2 mM) 18F-: ion exchange cartridge Ligand: 50 nmol (1 mL, 50 µM) 110 °C, 10 min	Alumina cartridge	HPLC C18 column (5 µm; 250 x 10 mm) Flow rate = 2 mL/min 10 mM HCl H2O/ethanol gradient 30 min	15	86	4.1	>95%, serum, 37 °C, 4 h
2013	Fischer	10.5167/uzh-81974	Elastin binding molecule (EBM)	NODA	Elastin	C57BL/6 mice	Sodium acetate buffer 0.1 M; pH 4 AlCl3: 80 nmol (40 µL; 2 mM) 18F-: ion exchange cartridge Ligand: 160 nmol (80 µL; 2 mM) 105 °C, 15 min	HPLC C18 column (5 µm; 250 x 10 mm) Flow rate = 4 mL/min 0.1% TFA H2O/ACN gradient 30 min Then C18 cartridge Washing: 10 mL water Elution: 0.5 mL ethanol	HPLC C18 column (5 µm; 250 x 4.6 mm) Flow rate = 1 mL/min 0.1% TFA H2O/ACN gradient 30 min	60	13	59	>95%, water, R.T, 2 h
2014	Lipowska	10.1016/j.nucmedbio.2013.12.010	Butyric acid	NODA	Renal function	Sprague- Dawley rats	Sodium acetate buffer 0.1 M; pH 4 AlCl3: 44 nmol (22 µL; 2 mM) 18F-: ion exchange cartridge Ligand: 1.5 µmol (500 µg in 0.5 mL; 1 mg/mL) 110 °C, 15 min	HPLC C18 column (5 µm; 250 x 4.6 mm) Flow rate = 1 mL/min 0.01% TFA H2O/methanol gradient 25 min	HPLC C18 column (5 µm; 250 x 4.6 mm) Flow rate = 1 mL/min 0.01% TFA H2O/methanol gradient 25 min	60	Not specified	Not specified	>95%, PBS (pH 7.4), R.T., 2 h
2015	Wang	10.1021/bc500590f	Bivalent non-peptidic integrin αvβ3 antagonist	p-SCN-Bz-NODA	Integrin αvβ3	U-87 MG mice	Sodium acetate buffer 0.5 M; pH 4 ethanol (70% v/v) AlCl3: 20 nmol (10 µL; 2 mM) 18F-: ion exchange cartridge Ligand: 20 nmol (10 µL; 2 mM) 100 °C, 15 min	C18 cartridge Washing: 3 x 1 mL water Elution: 3 mL methanol	Not specified	25	68.5	31.4	>95%, mouse serum, 37 °C, 3h
2016	Chen	10.1021/acs.molpharmaceut.5b00989	Vitamin B9	NODA	Folates receptors	KB mice, A549 mice	Sodium acetate buffer 0.1 M; pH 4 AlCl3: 50 nmol (25 µL; 2 mM) 18F-: ion exchange cartridge Ligand: 292 nmol (250 µg in 125 µL; 2 mg/mL) 100 °C, 15 min	HPLC C18 column (5 µm; 150 x 19 mm) Flow rate = 4 mL/min AcONH4 buffer/ACN gradient	HPLC C18 column (5 µm; 150 x 19 mm) Flow rate = 4 mL/min AcONH4 buffer/ACN gradient	37	18.6	68.8	Not specified
2016	Chang	10.1016/j.bmcl.2016.06.022	N-(2-diethylaminoethyl) benzamide	NODA	Melanin	B16F0 mice A375 mice	Sodium acetate buffer 1 M; pH 3,5 AlCl3: 45 nmol (22.5 µL; 2 mM) 18F-: ion exchange cartridge Ligand: 50 nmol (1 mL; 50 µM) 110 °C, 15 min	Oasis HLB cartridge Washing: 5 mL water Elution: 3 mL H2O/ethanol 1:1	HPLC C18 column (5 µm, 250 x 4.6 mm) Flow rate = 1 mL/min 0.1% TFA H2O/ACN gradient 30 min	40	35	80	>95%, serum, 37 °C, 2 h >95%, PBS, 37 °C, 2 h
2017	Chen	10.1021/acs.molpharmaceut.7b00415	Vitamin B9	NODA	Folates receptors	B16F0 mice A549 mice	Sodium acetate buffer 0.1 M; pH 4 AlCl3: 100 nmol (50 µL; 2 mM) 18F-: ion exchange cartridge Ligand: ≈380 nmol (500 µg in 125 µL; 4 mg/mL) 100 °C, 15 min	HPLC C18 column (130 µm; 250 x 10 mm) Flow rate = 5 mL/min 0.1% HCOOH H2O/ACN gradient 15 min	HPLC C18 column (130 µm; 250 x 10 mm) Flow rate = 5 mL/min 0.1% HCOOH H2O/ACN gradient 15 min	35	8.4	35.8	Not specified
2018	Silvola	10.1038/s41598-018-27618-4	Vitamin B9	NODA	Folates receptors	LDLr-deficient mice, Watanabe hyperlipidemic rabits	Sodium acetate buffer 0.1 M; pH 4 acetonitrile (50% v/v) AlCl3: 50 nmol (25 µL; 2 mM) 18F-: ion exchange cartridge Ligand: 292 nmol (250 µg in 125 µL, 2 mg/mL) 100 °C, 15 min	HPLC C18 column (5 µm; 250 x 10 mm) Flow rate = 4 mL/min 0.1% HCOOH/ACN gradient 20 min	HPLC C18 column (5 µm; 250 x 4.6 mm) Flow rate = 1 mL/min 0.1% TFA H2O/0.1% TFA ACN 15 min	95	Not specified	77	85%, plasma, 37 °C, 1 h
2018	Song	10.1021/acsomega.8b01120	Benzothiazole derivatives	NODA	Amyloid plaques	Normal ICR mice	Sodium acetate buffer 0.1 M; pH 4 AlCl3: 45 nmol (22.5 µL; 2 mM) 18F-: ion exchange cartridge Ligand: 500 nmol 110 °C, 10 min	HPLC C18 column (5 µm; 250 x 4.6 mm) Flow rate = 1 mL/min ACN/water gradient 20 min	HPLC C18 column (5 µm; 250 x 4.6 mm) Flow rate = 1 mL/min ACN/water 2:3 gradient 20 min	40	17.8	Not specified	Not specified
